# Supplementary material for: Maillard and Hydrolytic Reactions in Subcritical Water Extraction of Bioactive Compounds from Licorice
Source: Molecules. 2022 Oct 13;27(20):6851. doi: 10.3390/molecules27206851 (PMC9607042; doi:10.3390/molecules27206851)
Supplement: Supplementary file 1 [file molecules-27-06851-s001.zip]

Archive with 1 entries (1 files):
- molecules-1864994-supplementary.pdf
